# Supplementary material for: Occlusion-Based Three-Dimensional Craniofacial Anthropometric and Symmetric Evaluation in Preadolescences: A Comparative COHORT Study
Source: J Clin Med. 2023 Jul 30;12(15):5017. doi: 10.3390/jcm12155017 (PMC10419555; doi:10.3390/jcm12155017)
Supplement: Supplementary file 1 [file jcm-12-05017-s001.zip]

Archive with 1 entries (1 files):
- jcm-2511242-supplementary.pdf
